# Supplementary material for: A litmus test for classifying recognition mechanisms of transiently binding proteins
Source: Nat Commun. 2022 Jul 1;13:3792. doi: 10.1038/s41467-022-31374-5 (PMC9249894; doi:10.1038/s41467-022-31374-5)
Supplement: Supplementary file 3 — Source Data [file 41467_2022_31374_MOESM3_ESM.zip]

Archive with 73 entries (72 files):
- source-data/
- source-data/Supp-Fig-1i.xlsx
- __MACOSX/source-data/._Supp-Fig-1i.xlsx
- source-data/Supp-Fig-10-blue-points.dat
- __MACOSX/source-data/._Supp-Fig-10-blue-points.dat
- source-data/Supp-Fig-14f.xlsx
- __MACOSX/source-data/._Supp-Fig-14f.xlsx
- source-data/Supp-Fig-3.dat
- __MACOSX/source-data/._Supp-Fig-3.dat
- source-data/Supp-Fig-6b.xlsx
- __MACOSX/source-data/._Supp-Fig-6b.xlsx
- source-data/Supp-Fig-1e.xlsx
- __MACOSX/source-data/._Supp-Fig-1e.xlsx
- source-data/Supp-Fig-10-yellow-points.dat
- __MACOSX/source-data/._Supp-Fig-10-yellow-points.dat
- source-data/Supp-Fig-4.dat
- __MACOSX/source-data/._Supp-Fig-4.dat
- source-data/Supp-Fig-1d.xlsx
- __MACOSX/source-data/._Supp-Fig-1d.xlsx
- source-data/Supp-Fig-6c.xlsx
- __MACOSX/source-data/._Supp-Fig-6c.xlsx
- source-data/Supp-Fig-14g.xlsx
- __MACOSX/source-data/._Supp-Fig-14g.xlsx
- source-data/Supp-Fig-3.textClipping
- __MACOSX/source-data/._Supp-Fig-3.textClipping
- source-data/Supp-Fig-11-yellow-points.dat
- __MACOSX/source-data/._Supp-Fig-11-yellow-points.dat
- source-data/Supp-Fig-1h.xlsx
- __MACOSX/source-data/._Supp-Fig-1h.xlsx
- source-data/Supp-Fig-1c.xlsx
- __MACOSX/source-data/._Supp-Fig-1c.xlsx
- source-data/Supp-Fig-8-yellow-points.dat
- __MACOSX/source-data/._Supp-Fig-8-yellow-points.dat
- source-data/Supp-Fig-12-yellow-points.dat
- __MACOSX/source-data/._Supp-Fig-12-yellow-points.dat
- source-data/Supp-Fig-11-blue-points.dat
- __MACOSX/source-data/._Supp-Fig-11-blue-points.dat
- source-data/Supp-Fig-9-yellow-points.dat
- __MACOSX/source-data/._Supp-Fig-9-yellow-points.dat
- source-data/Supp-Fig-14c.xlsx
- __MACOSX/source-data/._Supp-Fig-14c.xlsx
- source-data/Supp-Fig-9-blue-points.dat
- __MACOSX/source-data/._Supp-Fig-9-blue-points.dat
- source-data/Fig-2.dat
- __MACOSX/source-data/._Fig-2.dat
- source-data/Supp-Fig-8-blue-points.dat
- __MACOSX/source-data/._Supp-Fig-8-blue-points.dat
- source-data/Supp-Fig-12-blue-points.dat
- __MACOSX/source-data/._Supp-Fig-12-blue-points.dat
- source-data/Supp-Fig-14d.xlsx
- __MACOSX/source-data/._Supp-Fig-14d.xlsx
- source-data/Supp-Fig-7-yellow-points.dat
- __MACOSX/source-data/._Supp-Fig-7-yellow-points.dat
- source-data/Supp-Table-5.dat
- __MACOSX/source-data/._Supp-Table-5.dat
- source-data/Supp-Fig-7-blue-points.dat
- __MACOSX/source-data/._Supp-Fig-7-blue-points.dat
- source-data/Supp-Fig-14h.xlsx
- __MACOSX/source-data/._Supp-Fig-14h.xlsx
- source-data/Supp-Fig-1g.xlsx
- __MACOSX/source-data/._Supp-Fig-1g.xlsx
- source-data/Supp-Table-2.dat
- __MACOSX/source-data/._Supp-Table-2.dat
- source-data/Supp-Fig-1f.xlsx
- __MACOSX/source-data/._Supp-Fig-1f.xlsx
- source-data/Supp-Table-3.dat
- __MACOSX/source-data/._Supp-Table-3.dat
- source-data/Supp-Fig-1j.xlsx
- __MACOSX/source-data/._Supp-Fig-1j.xlsx
- source-data/Supp-Fig-14e.xlsx
- __MACOSX/source-data/._Supp-Fig-14e.xlsx
- source-data/Supp-Fig-6a.xlsx
- __MACOSX/source-data/._Supp-Fig-6a.xlsx
