# Supplementary material for: A litmus test for classifying recognition mechanisms of transiently binding proteins
Source: Nat Commun. 2022 Jul 1;13:3792. doi: 10.1038/s41467-022-31374-5 (PMC9249894; doi:10.1038/s41467-022-31374-5)
Supplement: Supplementary file 3 — Source Data [file 41467_2022_31374_MOESM3_ESM.zip › source-data/Supp-Fig-1i.xlsx]

## Sheet: Sheet1
Lt	Intensity	err
0	407908500000000	7028060000000
40	393852400000000
200	358795000000000
400	340621600000000
600	340017800000000
800	327518300000000
1200	312279130000000
1600	310651110000000
2000	300000000000000
