# Supplementary material for: A litmus test for classifying recognition mechanisms of transiently binding proteins
Source: Nat Commun. 2022 Jul 1;13:3792. doi: 10.1038/s41467-022-31374-5 (PMC9249894; doi:10.1038/s41467-022-31374-5)
Supplement: Supplementary file 3 — Source Data [file 41467_2022_31374_MOESM3_ESM.zip › source-data/Supp-Fig-14f.xlsx]

## Sheet: Sheet1
	R2_free	err_R2_free		R2_bound	err_R2_bound												R2_unbound/R2_bound
2	13.8474	0.43996		21.9154	1.16086											2	0.631858
3	11.6342	1.16342		26.7381	0.289957											3	0.435119
4	8.89581	0.889581		25.4749	1.13441											4	0.349198
5	12.3962	1.23962		25.813	0.299505											5	0.48023
6	8.30915	0.830915		22.8767	1.42513											6	0.363214
7	9.18394	0.918394		24.4434	0.476995											7	0.375723
8	13.8053	1.01163		26.1067	0.288337											8	0.528803
9	13.4812	0.381294		23.3794	0.265276											9	0.576627
10	7.19028	0.719028		17.3406	0.206762											10	0.414649
11	11.2176	1.12176		20.664	0.225535											11	0.542855
12	7.68863	0.768863		21.9478	0.241263											12	0.350314
13	13.4881	1.34881		24.9154	1.3033											13	0.541355
14	12.3699	0.579671		24.0711	0.251489											14	0.513891
15	13.9192	0.532832		25.2325	0.206903											15	0.551639
16	13.3315	0.220014		22.2476	1.00681											16	0.599233
17	15.029	0.178085		25.6629	0.484591											17	0.58563
18	8.96715	0.896715		25.4782	0.702296											18	0.351953
20	13.7594	0.584916		15.3655	1.53655											20	0.895473
21	13.8225	0.253143		22.1093	1.45825											21	0.625189
22	7.63468	0.763468		21.0998	2.10998											22	0.361837
23	17.2497	0.416311		28.4065	1.38393											23	0.607245
25	15.1944	0.282876		25.5311	0.529709											25	0.595134
26	13.3315	0.220014		22.2287	1.02777											26	0.599741
27	8.99894	0.899894		24.8729	0.869951											27	0.361798
28	12.5456	1.25456		22.1801	1.22569											28	0.565624
29	7.99173	0.799173		24.8841	0.659533											29	0.321158
30	14.68	0.798914		26.2048	0.614151											30	0.560203
31	12.5829	1.25829		25.6029	1.34713											31	0.491466
32	8.80093	0.880093		24.3179	0.290699											32	0.361912
33	12.5892	0.570724		21.0294	1.25252											33	0.598648
34	8.55605	0.855605		23.8136	0.914849											34	0.359293
35	9.06821	0.906821		25.5379	0.609665											35	0.355088
36	8.28316	0.828316		21.7473	2.17473											36	0.380882
39	12.8828	0.126442		21.3585	0.576491											39	0.603167
40	11.8452	1.18452		25.239	0.392573											40	0.469319
41	8.91741	0.891741		25.8301	0.52886											41	0.345233
42	12.4217	0.382416		26.1677	0.331373											42	0.474696
43	14.3626	0.671434		26.4263	0.431997											43	0.543495
44	9.03246	0.903246		28.8088	0.662634											44	0.313531
45	13.6885	0.954293		26.4477	0.429032											45	0.517568
46	7.06153	0.706153		25.145	2.24149											46	0.280832
47	12.9274	1.06304		14.3533	1.43533											47	0.900657
48	12.9026	0.134683		25.2978	0.570454											48	0.51003
49	11.3013	1.13013		25.1501	0.675804											49	0.449354
50	15.9112	0.183012		27.9781	0.626974											50	0.568703
51	5.99012	0.599012		26.1677	0.331373											51	0.228913
52	13.8906	0.107249		22.1662	0.74495											52	0.626658
54	7.05094	0.705094		21.4785	2.14785											54	0.32828
55	14.4422	0.348975		24.4612	0.744833											55	0.590411
56	11.7245	1.17245		26.0473	2.60473											56	0.450122
57	12.363	1.2363		19.5241	0.829305											57	0.633217
58	13.4755	0.603017		20.6757	2.06757											58	0.651757
59	8.73207	0.873207		12.7522	1.27522											59	0.684748
60	14.0029	0.115189		23.552	0.748955											60	0.594554
61	7.49537	0.749537		12.1874	1.21874											61	0.615012
62	13.1469	0.109475		22.7036	0.209845											62	0.579064
63	7.507	0.7507		10.2869	1.02869											63	0.729766
64	14.2687	1.42687		28.1565	0.430785											64	0.506765
65	12.3884	1.23884		22.8835	1.17658											65	0.541368
66	13.5619	0.720787		24.7022	0.37965											66	0.549014
67	8.47146	0.847146		24.9539	0.497386											67	0.339484
68	13.7992	0.582013		21.4923	0.650725											68	0.642054
69	14.3774	0.249992		24.807	0.401993											69	0.579569
70	14.2772	0.778739		19.7086	1.97086											70	0.724418
71	12.93	0.394256		22.9731	0.403213											71	0.562833
72	13.0268	0.12514		23.5248	0.495638											72	0.553749
73	9.99732	0.240323		17.5709	0.209719											73	0.568971
74	7.94241	0.0317439		14.0071	0.131154											74	0.567029
75	5.84408	0.584408		9.23381	0.0510521											75	0.6329
76	3.21686	0.160729		4.7306	0.0263874											76	0.680012
