# Supplementary material for: A litmus test for classifying recognition mechanisms of transiently binding proteins
Source: Nat Commun. 2022 Jul 1;13:3792. doi: 10.1038/s41467-022-31374-5 (PMC9249894; doi:10.1038/s41467-022-31374-5)
Supplement: Supplementary file 3 — Source Data [file 41467_2022_31374_MOESM3_ESM.zip › source-data/Supp-Fig-3.dat]

Ubiquitin k_ ex values (with errors) in units of 1/ms at different SH3c concentrations

residue  0.02mM  0.05mM  0.10mM  0.25mM  0.50mM  1.0mM  
5  16.1(8.4)  5.1(1.9)  11.7(6.0)  3.1(0.6)  3.5(0.8)  2.3(0.4) 
6   4.8(1.4)  2.1(0.2)  3.8(0.7)  1.9(0.3)  1.8(0.2)  4.8(3.3) 
7  3.2(0.6)  2.1(0.3)  2.6(0.3)  1.6(0.2)  2.0(0.2)  14.0(9.2) 
8  4.8(0.9)  2.8(0.5)  3.4(0.7)  2.5(0.4)  1.8(0.2)  2.2(0.4) 
10   n.d.  1.4(0.7)  3.0(1.6)  2.5(0.8)  2.6(0.8)  1.9(0.7) 
13   6.2(1.2)  2.5(0.2)  3.3(0.4)  1.7(0.3)  2.0(0.1)  1.9(0.6) 
14  5.2(0.8)  2.6(0.3)  3.1(0.5)  2.1(0.3)  2.5(0.2)  4.0(0.4) 
41   n.d.  4.6(1.3)  27.1(11.1)  1.9(0.4)  3.3(0.3)  3.1(0.4) 
42  4.7(1.1)  2.6(0.2)  3.4(0.4)  12.4(2.9)  3.3(0.5)  4.1(0.8) 
43  4.4(0.5)  7.8(1.1)  12.6(3.1)  7.2(1.3)  11.7(1.7)  4.1(1.1) 
44  2.8(0.6)  1.7(0.1)  1.7(0.1)  1.2(0.1)  1.5(0.2)  2.3(0.4) 
45  6.0(0.8)  6.7(1.0)  7.1(1.3)  7.3(1.3)  4.8(0.8)  4.2(1.2) 
46  2.7(0.6)  1.9(0.2)  2.1(0.4)  2.4(0.2)  2.0(0.2)   n.d. 
48  3.4(0.5)  2.6(0.3)  3.4(0.5)  6.3(0.5)  3.5(0.3)  15.3(0.8) 
49  4.2(0.8)  2.6(0.1)  2.7(0.4)  1.7(0.1)  1.9(0.2)  1.7(0.3) 
50  2.9(0.4)  3.2(0.4)  2.3(0.3)  2.0(0.2)  2.1(0.2)  3.0(0.6) 
51  4.7(1.0)  2.6(0.2)  3.5(0.4)  13.0(3.0)  3.7(0.6)  4.1(0.8) 
66  5.0(1.0)  2.6(0.4)  3.1(0.9)  1.7(0.2)  1.9(0.3)  2.4(0.6) 
67  5.5(1.2)  2.3(0.3)  3.2(0.7)  1.6(0.2)  1.6(0.2)  10.2(7.8) 
69  4.3(0.6)  1.8(0.1)  2.3(0.4)  2.8(0.2)  1.7(0.2)  2.9(1.0) 
71  4.4(0.8)  2.5(0.3)  2.8(0.3)  2.4(0.1)  2.7(0.2)  10.5(3.9) 
72  3.6(0.4)  3.1(0.1)  3.2(0.4)  4.3(1.6)  3.8(0.1)  2.4(0.7) 

"n.d." (not determined) indicates that the relative fit error is larger than 1.  The errors are estimated as standard errors of data fits (Methods). 
