# Supplementary material for: A litmus test for classifying recognition mechanisms of transiently binding proteins
Source: Nat Commun. 2022 Jul 1;13:3792. doi: 10.1038/s41467-022-31374-5 (PMC9249894; doi:10.1038/s41467-022-31374-5)
Supplement: Supplementary file 3 — Source Data [file 41467_2022_31374_MOESM3_ESM.zip › source-data/Supp-Fig-6b.xlsx]

## Sheet: Sheet1
conc	263	271	280	286	289	298	299	308	310	315	316	318	323	263_err	271_err	280_err	286_err	289_err	298_err	299_err	308_err	310_err	315_err	316_err	318_err	323_err
0	0	0	0	0	0	0	0	0	0	0	0	0	0	0.015	0.005	0.042	0.031	0.027	0.016	0.011	0.001	0.009	0.014	0.01	0.017	0.018
40	0.015	0.005	0.042	0.031	0.027	0.016	0.011	0.001	0.009	0.014	0.01	0.017	0.018
200	0.118	0.025	0.234	0.107	0.108	0.078	0.05	0.005	0.028	0.06	0.037	0.068	0.09
400	0.271	0.049	0.505	0.216	0.225	0.149	0.1	0.017	0.054	0.109	0.076	0.151	0.175
600	0.337	0.063	0.603	0.248	0.265	0.172	0.116	0.021	0.061	0.131	0.086	0.179	0.212
800	0.371	0.074	0.678	0.273	0.299	0.2	0.136	0.023	0.068	0.149	0.102	0.199	0.236
1200	0.434	0.089	0.762	0.315	0.333	0.224	0.149	0.017	0.087	0.162	0.11	0.232	0.268
1600	0.435	0.093	0.809	0.34	0.356	0.244	0.157	0.022	0.082	0.177	0.118	0.23	0.267
