# Supplementary material for: A litmus test for classifying recognition mechanisms of transiently binding proteins
Source: Nat Commun. 2022 Jul 1;13:3792. doi: 10.1038/s41467-022-31374-5 (PMC9249894; doi:10.1038/s41467-022-31374-5)
Supplement: Supplementary file 3 — Source Data [file 41467_2022_31374_MOESM3_ESM.zip › source-data/Supp-Fig-1e.xlsx]

## Sheet: Sheet1
Lt	Intensity	err
0	3513370000	270048000
40	3264130000	27004800
100	2871621000	27004800
200	2681088000	27004800
300	2505372000	27004800
340	2559381000	27004800
400	2468503000	27004800
500	2417491000	27004800
600	2363597000	27004800
800	2292537000	27004800
1200	2175862000	27004800
1600	2078481300	27004800
1750	2042930200	27004800
2000
