# Supplementary material for: A litmus test for classifying recognition mechanisms of transiently binding proteins
Source: Nat Commun. 2022 Jul 1;13:3792. doi: 10.1038/s41467-022-31374-5 (PMC9249894; doi:10.1038/s41467-022-31374-5)
Supplement: Supplementary file 3 — Source Data [file 41467_2022_31374_MOESM3_ESM.zip › source-data/Supp-Fig-1d.xlsx]

## Sheet: Sheet1
	14
Lt	15N_PPM	err
0	122.648	0.0925
40	122.68	0.0925
100	122.733	0.0925
200	122.85	0.0925
300	122.94	0.0925
340	122.977	0.0925
400	123.032	0.0925
500	123.128	0.0925
600	123.207	0.0925
800	123.357	0.0925
1200	123.474	0.0925
1600	123.538	0.0925
1750	123.502	0.0925
2000
