# Supplementary material for: A litmus test for classifying recognition mechanisms of transiently binding proteins
Source: Nat Commun. 2022 Jul 1;13:3792. doi: 10.1038/s41467-022-31374-5 (PMC9249894; doi:10.1038/s41467-022-31374-5)
Supplement: Supplementary file 3 — Source Data [file 41467_2022_31374_MOESM3_ESM.zip › source-data/Supp-Fig-6c.xlsx]

## Sheet: Sheet1
Conc	2	3	5	11	15	23	32	34	39	41	52	63	64	2_err	3_err	5_err	11_err	15_err	23_err	32_err	34_err	39_err	41_err	52_err	63_err	64_err
0	0	0	0	0	0	0	0	0	0	0	0	0	0	0.006	0.011	0.001	0.011	0.005	0.003	0.002	0.006	0.003	0.008	0.001	0.006	0.004
40	0.006	0.011	0.001	0.011	0.005	0.003	0.002	0.006	0.003	0.008	0.001	0.006	0.004
200	0.021	0.042	0.017	0.043	0.036	0.012	0.015	0.019	0.01	0.038	0.011	0.03	0.031
400	0.071	0.153	0.06	0.149	0.13	0.042	0.049	0.065	0.035	0.144	0.039	0.109	0.11
600	0.107	0.232	0.09	0.255	0.203	0.065	0.08	0.101	0.054	0.22	0.058	0.169	0.181
800	0.132	0.285	0.117	0.316	0.249	0.08	0.103	0.128	0.066	0.274	0.074	0.21	0.237
1200	0.153	0.323	0.131	0.353	0.28	0.092	0.108	0.15	0.078	0.313	0.083	0.244	0.265
1750	0.168	0.351	0.149	0.386	0.305	0.103	0.126	0.171	0.087	0.345	0.092	0.275	0.294
2300	0.18	0.368	0.152	0.406	0.32	0.106	0.126	0.171	0.095	0.356	0.093	0.29	0.299
