# Supplementary material for: A litmus test for classifying recognition mechanisms of transiently binding proteins
Source: Nat Commun. 2022 Jul 1;13:3792. doi: 10.1038/s41467-022-31374-5 (PMC9249894; doi:10.1038/s41467-022-31374-5)
Supplement: Supplementary file 3 — Source Data [file 41467_2022_31374_MOESM3_ESM.zip › source-data/Supp-Fig-14g.xlsx]

## Sheet: Sheet1
	s2_free	err_s2_free		s2_bound	err_s2_bound
2	0.802761	0.0320294		0.760718	0.0439302
3	0.67446	0.0693825		0.928122	0.0236015
4	0.515708	0.0530514		0.884277	0.0443198
5	0.71863	0.0739263		0.89601	0.023083
6	0.481698	0.0495528		0.794089	0.052733
7	0.532411	0.0547697		0.84847	0.0255931
8	0.80032	0.0617449		0.906206	0.0231222
9	0.781531	0.0290581		0.811537	0.0208139
10	0.416835	0.0428803		0.601921	0.0155945
11	0.650305	0.0668976		0.717283	0.0182615
12	0.445725	0.0458522		0.761844	0.0194216
13	0.781929	0.0804379		0.864853	0.0494202
14	0.717108	0.0377995		0.835547	0.0211082
15	0.806924	0.0365159		0.87586	0.0213877
16	0.772852	0.0225962		0.772249	0.0392029
17	0.871259	0.023425		0.890801	0.0265096
18	0.519843	0.0534769		0.884391	0.0317502
20	0.797658	0.0389924		0.533361	0.0547288
21	0.801315	0.0242769		0.767448	0.0536079
22	0.442597	0.0455305		0.732408	0.0751533
23	1	0.0341312		0.986037	0.0531233
25	0.88085	0.0268488		0.886226	0.0274517
26	0.772852	0.0225962		0.771596	0.0398463
27	0.521687	0.0536665		0.863378	0.0361421
28	0.727293	0.0748175		0.769908	0.0460841
29	0.463297	0.0476598		0.863769	0.0303123
30	0.851028	0.0506645		0.90961	0.0298697
31	0.729457	0.0750401		0.888717	0.0510339
32	0.510207	0.0524856		0.844113	0.0218811
33	0.729824	0.0374824		0.729967	0.0466065
34	0.496011	0.0510252		0.826608	0.0370125
35	0.525702	0.0540796		0.886464	0.0293869
36	0.480191	0.0493978		0.754885	0.0774596
39	0.74684	0.019458		0.74139	0.0262914
40	0.686687	0.0706403		0.876088	0.024326
41	0.51696	0.0531803		0.896606	0.0276099
42	0.720111	0.0281696		0.908325	0.0238496
43	0.832628	0.0438054		0.917302	0.0258848
44	0.523629	0.0538664		1	0.0325285
45	0.793548	0.0585435		0.918042	0.0258393
46	0.409371	0.0421124		0.872825	0.0803541
47	0.749429	0.0642259		0.498228	0.0511237
48	0.747992	0.0196685		0.878129	0.0282852
49	0.655159	0.0673969		0.873001	0.0308787
50	0.922406	0.0246606		0.971166	0.0311869
51	0.347259	0.035723		0.908325	0.0238496
52	0.805267	0.0204049		0.769425	0.0313347
54	0.408757	0.0420493		0.745553	0.076502
55	0.837241	0.0285933		0.849088	0.0324017
56	0.67969	0.0699205		0.904145	0.0927753
57	0.716706	0.0737283		0.677713	0.0327361
58	0.781204	0.0397182		0.717688	0.0736428
59	0.506215	0.052075		0.442651	0.045421
60	0.811776	0.0206985		0.817527	0.0320852
61	0.434522	0.0446997		0.423043	0.043409
62	0.762149	0.0194581		0.78808	0.0195355
63	0.435196	0.0447691		0.357074	0.0366398
64	0.827188	0.0850937		0.977359	0.0269994
65	0.718181	0.07388		0.794324	0.0447415
66	0.786209	0.0458919		0.857455	0.02372
67	0.491107	0.0505208		0.866192	0.0263633
68	0.799968	0.0388737		0.746033	0.0283665
69	0.833485	0.0247926		0.861092	0.0242279
70	0.82768	0.049367		0.684117	0.070198
71	0.749578	0.0291489		0.797433	0.023072
72	0.755192	0.0196168		0.816585	0.0254709
73	0.579564	0.019742		0.609914	0.015805
74	0.460437	0.0112637		0.486208	0.0120745
75	0.338793	0.034852		0.320521	0.00758232
76	0.186488	0.0103478		0.164207	0.00388642
