# Supplementary material for: A litmus test for classifying recognition mechanisms of transiently binding proteins
Source: Nat Commun. 2022 Jul 1;13:3792. doi: 10.1038/s41467-022-31374-5 (PMC9249894; doi:10.1038/s41467-022-31374-5)
Supplement: Supplementary file 3 — Source Data [file 41467_2022_31374_MOESM3_ESM.zip › source-data/Supp-Fig-1h.xlsx]

## Sheet: Sheet1
	280
Lt	15N_PPM	err
0	126.812	0.042
40	126.77	0.042
200	126.578	0.042
400	126.307	0.042
600	126.209	0.042
800	126.134	0.042
1200	126.05	0.042
1600	126.003	0.042
2000
