# Supplementary material for: A litmus test for classifying recognition mechanisms of transiently binding proteins
Source: Nat Commun. 2022 Jul 1;13:3792. doi: 10.1038/s41467-022-31374-5 (PMC9249894; doi:10.1038/s41467-022-31374-5)
Supplement: Supplementary file 3 — Source Data [file 41467_2022_31374_MOESM3_ESM.zip › source-data/Supp-Fig-1c.xlsx]

## Sheet: Sheet1
	14
Lt	1H_PPM	err
0	8.61	0.002
40	8.61	0.002
100	8.613	0.002
200	8.616	0.002
300	8.618	0.002
340	8.618	0.002
400	8.621	0.002
500	8.624	0.002
600	8.625	0.002
800	8.63	0.002
1200	8.634	0.002
1600	8.636	0.002
1750	8.64	0.002
2000
