# Supplementary material for: A litmus test for classifying recognition mechanisms of transiently binding proteins
Source: Nat Commun. 2022 Jul 1;13:3792. doi: 10.1038/s41467-022-31374-5 (PMC9249894; doi:10.1038/s41467-022-31374-5)
Supplement: Supplementary file 3 — Source Data [file 41467_2022_31374_MOESM3_ESM.zip › source-data/Supp-Fig-14c.xlsx]

## Sheet: Sheet1
	R2_free	err_R2_free		R2_bound	err_R2_bound
2	13.8474	0.43996		21.9154	1.16086
3	11.6342	1.16342		26.7381	0.289957
4	8.89581	0.889581		25.4749	1.13441
5	12.3962	1.23962		25.813	0.299505
6	8.30915	0.830915		22.8767	1.42513
7	9.18394	0.918394		24.4434	0.476995
8	13.8053	1.01163		26.1067	0.288337
9	13.4812	0.381294		23.3794	0.265276
10	7.19028	0.719028		17.3406	0.206762
11	11.2176	1.12176		20.664	0.225535
12	7.68863	0.768863		21.9478	0.241263
13	13.4881	1.34881		24.9154	1.3033
14	12.3699	0.579671		24.0711	0.251489
15	13.9192	0.532832		25.2325	0.206903
16	13.3315	0.220014		22.2476	1.00681
17	15.029	0.178085		25.6629	0.484591
18	8.96715	0.896715		25.4782	0.702296
20	13.7594	0.584916		15.3655	1.53655
21	13.8225	0.253143		22.1093	1.45825
22	7.63468	0.763468		21.0998	2.10998
23	17.2497	0.416311		28.4065	1.38393
25	15.1944	0.282876		25.5311	0.529709
26	13.3315	0.220014		22.2287	1.02777
27	8.99894	0.899894		24.8729	0.869951
28	12.5456	1.25456		22.1801	1.22569
29	7.99173	0.799173		24.8841	0.659533
30	14.68	0.798914		26.2048	0.614151
31	12.5829	1.25829		25.6029	1.34713
32	8.80093	0.880093		24.3179	0.290699
33	12.5892	0.570724		21.0294	1.25252
34	8.55605	0.855605		23.8136	0.914849
35	9.06821	0.906821		25.5379	0.609665
36	8.28316	0.828316		21.7473	2.17473
39	12.8828	0.126442		21.3585	0.576491
40	11.8452	1.18452		25.239	0.392573
41	8.91741	0.891741		25.8301	0.52886
42	12.4217	0.382416		26.1677	0.331373
43	14.3626	0.671434		26.4263	0.431997
44	9.03246	0.903246		28.8088	0.662634
45	13.6885	0.954293		26.4477	0.429032
46	7.06153	0.706153		25.145	2.24149
47	12.9274	1.06304		14.3533	1.43533
48	12.9026	0.134683		25.2978	0.570454
49	11.3013	1.13013		25.1501	0.675804
50	15.9112	0.183012		27.9781	0.626974
51	5.99012	0.599012		26.1677	0.331373
52	13.8906	0.107249		22.1662	0.74495
54	7.05094	0.705094		21.4785	2.14785
55	14.4422	0.348975		24.4612	0.744833
56	11.7245	1.17245		26.0473	2.60473
57	12.363	1.2363		19.5241	0.829305
58	13.4755	0.603017		20.6757	2.06757
59	8.73207	0.873207		12.7522	1.27522
60	14.0029	0.115189		23.552	0.748955
61	7.49537	0.749537		12.1874	1.21874
62	13.1469	0.109475		22.7036	0.209845
63	7.507	0.7507		10.2869	1.02869
64	14.2687	1.42687		28.1565	0.430785
65	12.3884	1.23884		22.8835	1.17658
66	13.5619	0.720787		24.7022	0.37965
67	8.47146	0.847146		24.9539	0.497386
68	13.7992	0.582013		21.4923	0.650725
69	14.3774	0.249992		24.807	0.401993
70	14.2772	0.778739		19.7086	1.97086
71	12.93	0.394256		22.9731	0.403213
72	13.0268	0.12514		23.5248	0.495638
73	9.99732	0.240323		17.5709	0.209719
74	7.94241	0.0317439		14.0071	0.131154
75	5.84408	0.584408		9.23381	0.0510521
76	3.21686	0.160729		4.7306	0.0263874
