# Supplementary material for: A litmus test for classifying recognition mechanisms of transiently binding proteins
Source: Nat Commun. 2022 Jul 1;13:3792. doi: 10.1038/s41467-022-31374-5 (PMC9249894; doi:10.1038/s41467-022-31374-5)
Supplement: Supplementary file 3 — Source Data [file 41467_2022_31374_MOESM3_ESM.zip › source-data/Fig-2.dat]

SUBFIGURE a
# mu        R2_eff       error
#yellow points
66.67	24.42	0.08
133.33	23.76	0.08
266.67	22.10	0.08
400.00	21.19	0.08
533.33	20.19	0.08
666.67	20.03	0.08
1333.33	19.29	0.08
2000.00	19.02	0.08
2666.67	18.70	0.08
3333.33	18.43	0.08
4000.00	18.36	0.08
4666.67	18.10	0.08
5333.33	18.21	0.08
6000.00	18.11	0.08
#blue points
66.67	18.21	0.05
133.33	17.55	0.05
266.67	16.48	0.05
400.00	16.12	0.05
533.33	15.83	0.05
666.67	15.41	0.05
1333.33	14.97	0.05
2000.00	14.71	0.05
2666.67	14.48	0.05
3333.33	14.27	0.05
4000.00	14.32	0.05
4666.67	13.97	0.05
5333.33	13.73	0.05
6000.00	13.57	0.05


SUBFIGURE b
# mu        R2_eff       error
#yellow points
66.67	41.77	0.06
133.33	38.03	0.06
266.67	32.32	0.06
400.00	29.32	0.06
533.33	28.03	0.06
666.67	27.35	0.06
1333.33	25.39	0.06
2000.00	24.44	0.06
2666.67	23.48	0.06
3333.33	23.56	0.06
4000.00	23.21	0.06
4666.67	22.74	0.06
5333.33	23.03	0.06
6000.00	22.47	0.06
#blue points
66.67	27.96	0.04
133.33	26.56	0.04
266.67	22.48	0.04
400.00	22.02	0.04
533.33	20.58	0.04
666.67	20.93	0.04
1333.33	20.35	0.04
2000.00	19.43	0.04
2666.67	19.08	0.04
3333.33	18.67	0.04
4000.00	18.52	0.04
4666.67	18.36	0.04
5333.33	18.24	0.04
6000.00	17.53	0.04


SUBFIGURE c
[SH3c]        0.02mM  0.05mM  0.10mM  0.25mM  0.50mM  1.0mM  
k_ex(error) 4.2(0.8)  2.6(0.1)  2.7(0.4)  1.7(0.1)  1.9(0.2)  1.7(0.3) 


SUBFIGURE d
[ubiquitin]    0.05mM  0.075mM  0.10mM   0.15mM  0.25mM  0.50mM  1.0mM 
k_ex(error)  1.3(0.5)  1.4(0.4)  1.7(0.3)  1.9(0.4)  2.0(0.3)  2.7(0.4)  3.5(0.7) 


SUBFIGURE e
# ubiquitin_residue k_off error
5	5.39	1.92
7	2.33	0.65
8	3.50	1.16
10	2.01	1.29
13	2.78	1.34
14	2.34	0.75
41	2.33	2.08
42	2.72	0.78
43	5.56	3.28
44	1.65	0.24
45	6.66	0.94
46	2.10	0.41
48	3.43	0.74
49	2.84	0.87
50	2.64	0.42
51	2.75	0.92
66	2.70	1.10
67	2.64	1.65
69	1.92	1.85
71	2.49	0.44
72	3.14	0.45
# SH3c_residue k_off error
269	1.35	0.28
275	1.82	0.26
276	2.05	0.37
278	1.17	0.28
280	1.64	0.11
282	1.82	0.22
283	2.36	0.12
303	1.97	0.63
305	1.06	0.14
306	1.17	0.06
322	1.40	0.11
324	1.02	0.23


SUBFIGURE f
# ubiquitin_residue k_12 error
5	1.59	0.35
6	1.22	0.52
7	1.13	0.70
8	1.05	0.60
13	1.26	0.54
42	6.49	3.81
44	1.19	0.88
45	3.62	0.99
49	0.72	0.71
50	1.43	0.54
66	0.96	0.86
67	0.77	0.37
71	3.06	1.83
72	5.30	3.70
