# Supplementary material for: A litmus test for classifying recognition mechanisms of transiently binding proteins
Source: Nat Commun. 2022 Jul 1;13:3792. doi: 10.1038/s41467-022-31374-5 (PMC9249894; doi:10.1038/s41467-022-31374-5)
Supplement: Supplementary file 3 — Source Data [file 41467_2022_31374_MOESM3_ESM.zip › source-data/Supp-Table-5.dat]

# state label	p_i (\%) mean	low 95CI	high 95CI	p_bind mean	low 95CI	high 95CI	net reactive flux	p_compact mean	low 95CI	high 95CI
P1	0.0758	0.0403	0.135	0.0	2.5e-6	1.0	1.0	1.0
P2	0.222	0.151	0.318	0.0	8.3e-6	0.0	0.0	0.0
0	0.264	0.036	1.37	0.57	8.1e-9	0.0	0.0	0.0
1	0.272	0.0956	0.679	0.93	2e-8	0.0	0.0	0.0
2	0.581	0.204	1.4	0.58	1.4e-7	0.0	0.0	0.0
3	0.565	0.211	1.48	0.52	1.1e-7	0.0	0.0	0.0
4	0.541	0.135	1.4	0.92	4.4e-9	0.0	0.0	0.0
B	2.56	1.74	3.61	0.59	1.1e-6	0.002	0.000632	0.005
6	1.02	0.398	2.31	0.66	7.2e-8	0.00956	0.00129	0.0384
7	4.33	2.72	7.26	0.51	1.3e-6	0.0575	0.0264	0.106
A	6.08	4.3	8.24	0.57	1.6e-6	0.00473	0.00126	0.0144
9	1.12	0.372	2.37	0.8	7.1e-8	0.0	0.0	0.0
10	2.11	1.42	3.03	0.8	8.7e-7	0.0	0.0	0.0
E	8.67	6.64	11.2	0.85	3.2e-6	0.0674	0.0451	0.0946
D	9.17	6.13	13.2	0.75	1.4e-6	0.223	0.162	0.292
C	24.0	19.8	28.7	0.67	6.5e-6	0.0271	0.0177	0.0411
F	38.4	31.7	45.6	1.0	1.1e-5	0.0583	0.0425	0.0785
