# Supplementary material for: A litmus test for classifying recognition mechanisms of transiently binding proteins
Source: Nat Commun. 2022 Jul 1;13:3792. doi: 10.1038/s41467-022-31374-5 (PMC9249894; doi:10.1038/s41467-022-31374-5)
Supplement: Supplementary file 3 — Source Data [file 41467_2022_31374_MOESM3_ESM.zip › source-data/Supp-Fig-1g.xlsx]

## Sheet: Sheet1
Lt	1H_PPM	err
0	8.215	0.003
40	8.214
200	8.221
400	8.227
600	8.23
800	8.234
1200	8.24
1600	8.241
2000
