# Supplementary material for: A litmus test for classifying recognition mechanisms of transiently binding proteins
Source: Nat Commun. 2022 Jul 1;13:3792. doi: 10.1038/s41467-022-31374-5 (PMC9249894; doi:10.1038/s41467-022-31374-5)
Supplement: Supplementary file 3 — Source Data [file 41467_2022_31374_MOESM3_ESM.zip › source-data/Supp-Table-2.dat]

Ubiquitin k_ ex values (with errors) in units of 1/ms at different SH3c concentrations

residue  0.02mM  0.05mM  0.10mM  0.25mM  0.50mM  1.0mM  
2  48.3(46.0)  12.8(2.8)  5.3(0.9)  3.6(0.4)   n.d.  23.0(7.0) 
3   33.3(10.6)  14.6(6.3)  10.6(4.0)  3.3(0.6)  14.8(4.6)  3.6(0.8) 
4   n.d.  10.3(4.0)  20.1(9.1)  3.4(0.9)  22.0(9.2)  15.0(4.7) 
5  16.1(8.4)  5.1(1.9)  11.7(6.0)  3.1(0.6)  3.5(0.8)  2.3(0.4) 
6   4.8(1.4)  2.1(0.2)  3.8(0.7)  1.9(0.3)  1.8(0.2)  4.8(3.3) 
7  3.2(0.6)  2.1(0.3)  2.6(0.3)  1.6(0.2)  2.0(0.2)  14.0(9.2) 
8  4.8(0.9)  2.8(0.5)  3.4(0.7)  2.5(0.4)  1.8(0.2)  2.2(0.4) 
9   n.d.  19.9(14.5)  27.0(21.1)  1.5(0.3)  1.8(0.4)  4.7(1.5) 
10   n.d.  1.4(0.7)  3.0(1.6)  2.5(0.8)  2.6(0.8)  1.9(0.7) 
13   6.2(1.2)  2.5(0.2)  3.3(0.4)  1.7(0.3)  2.0(0.1)  1.9(0.6) 
14  5.2(0.8)  2.6(0.3)  3.1(0.5)  2.1(0.3)  2.5(0.2)  4.0(0.4) 
15  19.0(3.2)  12.8(3.7)  22.4(7.9)  3.0(0.3)  6.7(1.9)  3.5(0.8) 
16  12.1(4.9)  20.0(14.0)  29.6(11.0)  13.6(7.7)  35.7(33.4)  14.9(3.0) 
17  13.8(2.2)  16.7(7.4)  30.1(19.0)  21.7(4.8)  31.7(19.7)  16.2(6.0) 
18  35.1(20.0)  15.8(7.4)  14.9(3.0)   n.d.  30.5(16.7)  18.4(8.3) 
21  15.8(3.7)  19.0(3.2)  31.1(13.1)  10.2(2.6)  19.0(3.0)  33.6(14.8) 
23  21.7(3.1)  25.6(5.1)  18.2(1.2)  11.7(3.6)  16.9(6.0)  10.2(2.5) 
25  20.8(1.4)  16.3(1.5)  19.9(0.7)  17.4(2.0)  15.1(1.2)  14.9(0.7) 
26  12.1(4.9)  20.0(14.0)  29.7(11.2)  13.6(7.7)  35.6(33.2)  15.0(3.1) 
27  20.7(9.1)  17.6(7.7)  16.0(3.1)   n.d.  23.7(11.7)  23.4(9.9) 
28  19.7(6.4)  29.6(20.3)  14.0(3.8)  19.1(12.3)  29.2(7.5)  27.8(13.2) 
29   n.d.  14.8(7.9)  11.3(2.0)  18.8(8.1)   n.d.  16.3(5.1) 
30  23.5(8.1)  19.4(4.5)  20.1(7.0)  19.2(4.4)  21.7(9.5)  10.3(4.3) 
31  31.7(11.7)  9.7(4.0)  17.9(7.2)  12.2(2.7)  14.8(4.1)  24.5(10.4) 
32  25.7(10.9)  40.3(35.6)  32.3(25.1)  2.7(0.5)  14.5(3.3)   n.d. 
34  25.1(8.5)  14.5(4.8)   n.d.  1.5(0.2)  6.5(1.8)  13.6(4.5) 
35   n.d.  24.2(16.4)  20.8(14.0)  0.9(0.5)  33.2(26.9)  9.6(4.3) 
36   n.d.   n.d.  24.4(23.5)  7.3(3.7)  7.7(1.4)  4.5(1.8) 
39  28.9(11.2)  22.5(3.3)  25.9(14.5)  16.8(3.4)  20.7(3.9)  27.7(6.0) 
40   n.d.  22.7(11.2)  11.0(5.2)  9.3(2.5)  10.6(2.6)  19.4(7.1) 
41   n.d.  4.6(1.3)  27.1(11.1)  1.9(0.4)  3.3(0.3)  3.1(0.4) 
42  4.7(1.1)  2.6(0.2)  3.4(0.4)  12.4(2.9)  3.3(0.5)  4.1(0.8) 
43  4.4(0.5)  7.8(1.1)  12.6(3.1)  7.2(1.3)  11.7(1.7)  4.1(1.1) 
44  2.8(0.6)  1.7(0.1)  1.7(0.1)  1.2(0.1)  1.5(0.2)  2.3(0.4) 
45  6.0(0.8)  6.7(1.0)  7.1(1.3)  7.3(1.3)  4.8(0.8)  4.2(1.2) 
46  2.7(0.6)  1.9(0.2)  2.1(0.4)  2.4(0.2)  2.0(0.2)   n.d. 
48  3.4(0.5)  2.6(0.3)  3.4(0.5)  6.3(0.5)  3.5(0.3)  15.3(0.8) 
49  4.2(0.8)  2.6(0.1)  2.7(0.4)  1.7(0.1)  1.9(0.2)  1.7(0.3) 
50  2.9(0.4)  3.2(0.4)  2.3(0.3)  2.0(0.2)  2.1(0.2)  3.0(0.6) 
51  4.7(1.0)  2.6(0.2)  3.5(0.4)  13.0(3.0)  3.7(0.6)  4.1(0.8) 
52  16.4(2.8)  20.2(9.5)  22.4(6.3)  17.1(3.3)  19.4(6.6)  17.7(5.7) 
54  17.6(2.9)  15.4(4.8)  25.6(9.4)   n.d.  36.1(22.6)  33.9(21.7) 
55  17.2(3.0)  17.4(3.1)  22.2(5.8)  12.8(2.2)  19.8(3.8)  17.1(5.3) 
56  14.2(4.4)  8.4(3.5)   n.d.  12.8(5.0)  13.7(2.3)  38.5(31.4) 
57   n.d.   n.d.  26.4(26.0)  22.1(9.4)   n.d.  31.4(24.6) 
58  24.9(10.5)  12.6(2.8)  16.0(4.8)  23.0(7.8)   n.d.  21.5(7.2) 
60  27.3(12.6)  15.0(4.7)  14.1(3.9)  14.7(6.9)  36.2(21.3)  24.4(7.4) 
63  22.0(13.6)   n.d.  12.5(6.0)  14.6(2.4)   n.d.  23.6(11.4) 
64   n.d.  25.1(12.6)  3.2(1.0)  2.3(0.3)  24.9(14.8)  2.1(0.4) 
65  22.5(12.8)  23.2(13.9)  25.8(12.7)  2.4(0.5)   n.d.  2.8(0.6) 
66  5.0(1.0)  2.6(0.4)  3.1(0.9)  1.7(0.2)  1.9(0.3)  2.4(0.6) 
67  5.5(1.2)  2.3(0.3)  3.2(0.7)  1.6(0.2)  1.6(0.2)  10.2(7.8) 
69  4.3(0.6)  1.8(0.1)  2.3(0.4)  2.8(0.2)  1.7(0.2)  2.9(1.0) 
71  4.4(0.8)  2.5(0.3)  2.8(0.3)  2.4(0.1)  2.7(0.2)  10.5(3.9) 
72  3.6(0.4)  3.1(0.1)  3.2(0.4)  4.3(1.6)  3.8(0.1)  2.4(0.7) 

"n.d." (not determined) indicates that the relative fit error is larger than 1.  The errors are estimated as standard errors of data fits (Methods). 
