# Supplementary material for: A litmus test for classifying recognition mechanisms of transiently binding proteins
Source: Nat Commun. 2022 Jul 1;13:3792. doi: 10.1038/s41467-022-31374-5 (PMC9249894; doi:10.1038/s41467-022-31374-5)
Supplement: Supplementary file 3 — Source Data [file 41467_2022_31374_MOESM3_ESM.zip › source-data/Supp-Fig-1f.xlsx]

## Sheet: Sheet1
Lt	LW_15N	err
0	15.72	0.267
40	15.872	0.1335
100	16.014	0.1335
200	16.353	0.1335
300	16.717	0.1335
340	16.984	0.1335
400	17.014	0.1335
500	17.257	0.1335
600	17.495	0.1335
800	17.779	0.1335
1200	18.615	0.1335
1600	19.223	0.1335
1750	19.299	0.1335
2000
