# Supplementary material for: A litmus test for classifying recognition mechanisms of transiently binding proteins
Source: Nat Commun. 2022 Jul 1;13:3792. doi: 10.1038/s41467-022-31374-5 (PMC9249894; doi:10.1038/s41467-022-31374-5)
Supplement: Supplementary file 3 — Source Data [file 41467_2022_31374_MOESM3_ESM.zip › source-data/Supp-Table-3.dat]

SH3c k_ex values (with errors) in units of 1/ms at different ubiquitin concentrations

residue  0.02mM  0.05mM  0.075mM  0.10mM   0.15mM  0.25mM  0.50mM  1.0mM  
 D263   n.d.   n.d.   n.d.  0.8(0.8)   n.d.   n.d.  1.4(0.9)  2.4(1.0) 
K269  1.7(0.3)   1.8(0.2)  1.9(0.2)  1.3(0.1)  1.5(0.2)     
I275  1.5(0.2)  2.(0.2)  3.7(0.7)  2.6(0.5)  3.1(1.4)     
F276  2.0(0.2)  1.7(0.1)  2.8(0.2)  2.9(0.2)  2.2(0.3)     
Y278    n.d.    n.d.   n.d.  1.3(0.3)   n.d.  1.1(0.2)  3.0(0.5)  3.8(2.4)  
A280   n.d.  1.3(0.5)  1.4(0.4)  1.7(0.3)  1.9(0.4)  2.0(0.3)  2.7(0.4)  3.5(0.7) 
N282    n.d.  1.3(0.6)  2.2(0.5)  1.7(0.3)  1.9(0.5)  3.2(0.6)    
D283   2.0(0.2)  2.4(0.2)  2.6(0.2)  2.7(0.2)  2.2(0.2)  3.9(0.5)  4.9(0.5)  
D284   n.d.    n.d.   3.0(1.4)  3.6(1.2)  2.2(1.2)    
L286   n.d.   n.d.   n.d.   n.d.    n.d.  2.2(0.9)  1.5(0.9)  7.2(2.9) 
K289   n.d.    n.d.    n.d.   n.d.   n.d.  0.9(0.8)  2.6(1.2)   n.d.  
D292   n.d.  1.0(0.9)   n.d.  1.4(0.6)   n.d.   n.d.   n.d.   n.d. 
D303   n.d.  1.5(1.0)  2.2(1.5)  3.9(2.1)  2.3(1.3)   n.d.   n.d.   
G305   n.d.  0.7(0.5)  0.9(0.3)  1.3(0.2)  0.9(0.4)  1.4(0.4)   
W306  1.2(0.1)  1.3(0.1)  1.3(0.1)  1.0(0.2)  1.2(0.2)    
R315    n.d.   n.d.    n.d.    n.d.    n.d.    n.d.  2.7(1.5)  2.9(1.0)  
F318   n.d.    n.d.   n.d.   n.d.   n.d.    n.d.  4.0(2.4)    n.d. 
D320  1.5(0.3)  2.2(0.2)  3.7(1.1)       
F322  0.8(0.4)  1.2(0.1)  1.9(0.2)  1.5(0.1)  1.7(0.2)    
K324   n.d.   0.8(0.6)  0.7(0.5)  0.9(0.3)  0.7(0.5)  1.9(0.4)   

"n.d." (not determined) indicates that the relative fit error is larger than 1. The errors are estimated as standard errors of data fits (Methods). 
