# Supplementary material for: A litmus test for classifying recognition mechanisms of transiently binding proteins
Source: Nat Commun. 2022 Jul 1;13:3792. doi: 10.1038/s41467-022-31374-5 (PMC9249894; doi:10.1038/s41467-022-31374-5)
Supplement: Supplementary file 3 — Source Data [file 41467_2022_31374_MOESM3_ESM.zip › source-data/Supp-Fig-1j.xlsx]

## Sheet: Sheet1
Lt	LW_15N	err
0	20.496	0.225
40	20.451	0.01125
200	21.35	0.01125
400	22.321	0.01125
600	22.631	0.01125
800	23.092	0.01125
1200	23.611	0.01125
1600	23.833	0.01125
2000
