# Supplementary material for: A litmus test for classifying recognition mechanisms of transiently binding proteins
Source: Nat Commun. 2022 Jul 1;13:3792. doi: 10.1038/s41467-022-31374-5 (PMC9249894; doi:10.1038/s41467-022-31374-5)
Supplement: Supplementary file 3 — Source Data [file 41467_2022_31374_MOESM3_ESM.zip › source-data/Supp-Fig-6a.xlsx]

## Sheet: Sheet1
	2	14	41	50	51	66	71	75
0	123.584	122.648	119.288	126.585	124.083	118.42	124.069	112.29
40	123.574	122.68	119.273	126.625	124.105	118.444	124.069	112.27
100	123.556	122.733	119.251	126.69	124.13	118.482	124.075	112.239
200	123.526	122.85	119.211	126.805	124.153	118.539	124.095	112.188
300	123.506	122.94	119.174	126.902	124.173	118.594	124.161	112.148
340	123.495	122.977	119.164	126.926	124.177	118.613	124.15	112.131
400	123.484	123.032	119.148	126.987	124.192	118.658	124.167	112.112
500	123.467	123.128	119.12	127.064	124.21	118.71	124.147	112.081
600	123.451	123.207	119.104	127.113	124.223	118.751	124.129	112.057
800	123.429	123.357	119.072	127.197	124.25	118.798	124.117	112.022
1200	123.404	123.474	119.029	127.308	124.284	118.845	124.133	111.978
1600	123.384	123.538	118.997	127.354	124.316	118.902	124.133	111.957
1750	123.386	123.502	118.996	127.378	124.325	118.853	124.133	111.952
	2	14	41	50	51	66	71	75	2_err	14_err	41_err	50_err	51_err	66_err	71_err	75_err
0	0	0	0	0	0	0	0	0	0.01	0.032	0.015	0.04	0.022	0.024	0	0.02
40	0.01	0.032	0.015	0.04	0.022	0.024	0	0.02
100	0.028	0.085	0.037	0.105	0.047	0.062	0.006	0.051
200	0.058	0.202	0.077	0.22	0.07	0.119	0.026	0.102
300	0.078	0.292	0.114	0.317	0.09	0.174	0.092	0.142
340	0.089	0.329	0.124	0.341	0.094	0.193	0.081	0.159
400	0.1	0.384	0.14	0.402	0.109	0.238	0.098	0.178
500	0.117	0.48	0.168	0.479	0.127	0.29	0.078	0.209
600	0.133	0.559	0.184	0.528	0.14	0.331	0.06	0.233
800	0.155	0.709	0.216	0.612	0.167	0.378	0.048	0.268
1200	0.18	0.826	0.259	0.723	0.201	0.425	0.064	0.312
1600	0.2	0.89	0.291	0.769	0.233	0.482	0.064	0.333
1750	0.198	0.854	0.292	0.793	0.242	0.433	0.064	0.338
